# Supplementary material for: The sustainability of hospital accreditation models: a cross-sectional study
Source: Int J Qual Health Care. 2025 Feb 20;37(1):mzaf017. doi: 10.1093/intqhc/mzaf017 (PMC11908374; doi:10.1093/intqhc/mzaf017)
Supplement: mzaf017_Supp [file mzaf017_supp.zip]

Archive with 1 entries (1 files):
- suppl_data/Supp Materials.pdf
